# Supplementary material for: A Multinational Case Series Describing Successful Treatment of Persistent Severe Acute Respiratory Syndrome Coronavirus 2 Infection Caused by Omicron Sublineages With Prolonged Courses of Nirmatrelvir/Ritonavir
Source: Open Forum Infect Dis. 2023 Dec 7;11(1):ofad612. doi: 10.1093/ofid/ofad612 (PMC10807981; doi:10.1093/ofid/ofad612)
Supplement: ofad612_Supplementary_Data [file ofad612_supplementary_data.zip]

Archive with 2 entries (2 files):
- Supplementary_Tables.xlsx
- Supplementary Figures.pdf
