# Supplementary material for: A Multinational Case Series Describing Successful Treatment of Persistent Severe Acute Respiratory Syndrome Coronavirus 2 Infection Caused by Omicron Sublineages With Prolonged Courses of Nirmatrelvir/Ritonavir
Source: Open Forum Infect Dis. 2023 Dec 7;11(1):ofad612. doi: 10.1093/ofid/ofad612 (PMC10807981; doi:10.1093/ofid/ofad612)
Supplement: ofad612_Supplementary_Data [file ofad612_supplementary_data.zip › Supplementary_Tables.xlsx]

## Sheet: Supplementary Table 1
						Timing of CD20	Duration of			Outcome		Treatment				Final treatment course (n)		Penultimate treatment course (n-1)	Treatment course (n-2)	Treatment course (n-3)	Treatment course (n-4)			IgG	CD4	B cell	SARS IgG
	Patient ID	Sex	Age	Co-morbidity	CD20 depletion	depletion	infection (days)	Maximum respiratory support	Severity	Clinical	Virological	courses	steroids	IL-6 blockade	Immunoglobulin	Prolonged paxlovid	Combination therapy					Vaccination	Lineage	(g/L)	(cells/μL)	(cells/μL)
	OLOL-001	F	50	Haematological malignancy	Obinutuzumab	<6 months	72	Low flow oxygen	Moderate	Recovered	Clear	3	Yes	No	No	10 days	Remdesivir 5 days	Remdesivir 5 days	Remdesivir 5 days			6	BQ.1.1.2	4.23	not done	not done	not detected
	BMT-002	F	48	NMDA-receptor encephalitis	Rituximab	<6 months	76	Non invasive ventilation	Critical	Recovered	Clear	3	Yes	Yes	Yes	18 days	Immunoglobulin	Remdesivir 25 days	Sotrovimab 500mg			4	Unknown	negative	not done	not done	not detected
	BMT-001	F	48	Rheumatoid arthritis	Rituximab	<6 months	103	High flow oxygen	Severe	Recovered	LTFU	1	Yes	No	Yes	10 days	Immunoglobulin					3	Unknown	negative	not done	not done	not done
	GSTT-005	F	77	Haematological malignancy	Rituximab, Obinutuzumab	<6 months	76	High flow oxygen	Severe	Recovered	LTFU	2	Yes	No	No	10 days	Sotrovimab 1000mg	Remdesivir 10 days				5	BQ.1.1	not done	not done	not done	not detected
	GSTT-004	F	77	Haematological malignancy	Obinutuzumab	>6 months	203	Non hospitalised	Mild	Recovered	Clear	1	No	No	No	10 days	Sotrovimab 1000mg					5	BQ.1.1	5.55	349	2	not detected
	GSTT-003	F	77	Haematological malignancy	Rituximab	<6 months	101	High flow oxygen	Severe	Recovered	Clear	2	Yes	No	No	10 days	Remdesivir + sotrovimab 1000mg	Remdesivir 10 days				4	BQ.1.1.3	10.1	not detected	not detected	not detected
	GSTT-002	M	55	Haematological malignancy	Obinutuzumab	<6 months	236	Hospitalised, no oxygen requirement	Mild	Recovered	Clear	1	No	No	No	10 days	Nil					4	BA.2.9	5.2	89	not detected	not detected
	GSTT-001	M	61	Haematological malignancy	Rituximab, Obinutuzumab	<6 months	137	Invasive ventilation	Critical	Recovered	Clear	4	Yes	Yes	No	10 days	Remdesivir 10 days	Paxlovid 5 days + sotrovimab 1000mg	Remdesivir 5 days + sotrovimab 500mg	Remdesivir 10 days		4	BA.2.3	2.4	126	not detected	not detected
	UHW-001	M	74	Haematological malignancy Rheumatoid arthritis	Rituximab, Obinutuzumab	<6 months	134	CPAP	Critical	Recovered	Clear	5	Yes	Yes	Yes	10 days	Nil	Paxlovid 10 days + sotrovimab 500mg + immunoglobulin	Remdesivir 21 days	Remdesivir 10 days + sotrovimab 500mg	Molnupiravir 5 days	4	BA.2	4.55	780	100	not detected
	UHW-002	F	80	Haematological malignancy	Obinutuzumab	<6 months	138	CPAP	Critical	Recovered	Clear	3	Yes	No	No	14 days	Nil	Remdesivir 5 days	Sotrovimab 500mg			4	BL.1	3.39	not done	not done	detected
	UHW-003	F	68	Haematological malignancy	Nil	NA	94	Low flow oxygen	Moderate	Recovered	Clear	2	Yes	No	No	10 days	Nil	Remdesivir 5 days				6	BQ.1.1.8	8.33	1010	40	detected

## Sheet: Supplementary Table 2
						Timing of CD20	Duration of			Outcome		Final treatment course (n)	Penultimate treatment course (n-1)	Treatment course (n-2)
	Patient ID	Sex	Age	Co-morbidity	CD20 depletion	depletion	infection (days)	Maximum respiratory support	Severity	Clinical	Virological
	GSTT-006	M	58	Haematological malignancy	Rituximab	<6 months	31	High flow oxygen	Critical	Death	Persistence	Paxlovid 10 days	Remdesivir 5 days
	GSTT-007	F	83	Lung transplant Post-transplant lymphoproliferative disorder	Rituximab	<6 months	44	Invasive ventilation	Critical	Death	Persistence	Remdesivir 10 days
	UHW-004	M	22	Combined immunodeficiency	No	NA	90	Invasive ventilation	Critical1	Death1	Clear	Remdesivir 10 days	Remdesivir 6 days	Sotrovimab 500mg
	UHW-005	F	42	Haematological malignancy	No	NA	90	Invasive ventilation	Unascertained2	Death	Persistence	Remdesivir 10 days
	1 Death and deterioration attributed mainly to upper gastrointstinal bleeding
	2 Patient cause of death was haematological malignancy with unclear contribution of SARS-CoV-2
